# Supplementary material for: A Molecular Toolbox to Identify and Quantify Grape Varieties: On the Trace of “Glera”
Source: Foods. 2023 Aug 17;12(16):3091. doi: 10.3390/foods12163091 (PMC10453920; doi:10.3390/foods12163091)
Supplement: Supplementary file 1 [file foods-12-03091-s001.zip]

Archive with 2 entries (2 files):
- Table S1 revised.xlsx
- Table S2.pdf
