# Supplementary material for: A Molecular Toolbox to Identify and Quantify Grape Varieties: On the Trace of “Glera”
Source: Foods. 2023 Aug 17;12(16):3091. doi: 10.3390/foods12163091 (PMC10453920; doi:10.3390/foods12163091)
Supplement: Supplementary file 1 [file foods-12-03091-s001.zip › Table S1 revised.xlsx]

## Sheet: 1 - Genotyped accessions
BioSample number (Accession)	BioSample URLs	Sample ID (AccessionID)	DATASET	VARIETY NAME	Vitis International Vitis Catalogue (VIVC)				Repository	VarietyCountryOrigin (presumed)	Place of accession collection (Italian Region)	Place of accession collection (Locality)
					number	Cultivar name	colour	Geographical origin
SAMN17172746	https://www.ncbi.nlm.nih.gov/biosample/17172746	ITA388-R#427	ITA388	Aghedene	23351	AGHEDENE	BLANC	ITALY	ITA388	ITA	Friuli Venezia Giulia
SAMN17172747	https://www.ncbi.nlm.nih.gov/biosample/17172747	ITA388-R#885	ITA388	Aglianico	121	AGLIANICO	NOIR	ITALY	ITA388	ITA	Basilicata
SAMN17172748	https://www.ncbi.nlm.nih.gov/biosample/17172748	ITA388-R#888	ITA388	Albana	224	ALBANA BIANCA	BLANC	ITALY	ITA388	ITA	Emilia Romagna
SAMN17172749	https://www.ncbi.nlm.nih.gov/biosample/17172749	ITA388-183	ITA388	Albanina nera Bordini (questionable)					ITA388	ITA	Emilia Romagna
SAMN17172754	https://www.ncbi.nlm.nih.gov/biosample/17172754	ITA388-190	ITA388	Albarossa	239	ALBAROSSA	NOIR	ITALY	ITA388	ITA	Piemonte
SAMN17173268	https://www.ncbi.nlm.nih.gov/biosample/17173268	ITA419-1651	ITA419	Aleatico	259	ALEATICO	NOIR	ITALY	ITA419_Az. Colignola	ITA	Toscana	Isola d'Elba (Livorno)
SAMN17172757	https://www.ncbi.nlm.nih.gov/biosample/17172757	ITA388-217	ITA388	Ancellotta	447	ANCELLOTTA	NOIR	ITALY	ITA388	ITA
SAMN17172758	https://www.ncbi.nlm.nih.gov/biosample/17172758	ITA388-R#899	ITA388	Ansonica	492	ANSONICA	BLANC	ITALY	ITA388	ITA	Sicilia
SAMN17172759	https://www.ncbi.nlm.nih.gov/biosample/17172759	ITA388-R#430	ITA388	Aramon	544	ARAMON NOIR	NOIR	FRANCE	ITA388	FRA
SAMN17172760	https://www.ncbi.nlm.nih.gov/biosample/17172760	ITA388-246	ITA388	Argu mannu	40443	ARGU MANNU	BLANC	ITALY	ITA388	ITA	Sardegna
SAMN17172761	https://www.ncbi.nlm.nih.gov/biosample/17172761	ITA388-253	ITA388	Arneis	626	ARNEIS	BLANC	ITALY	ITA388	ITA	Piemonte
SAMN17172762	https://www.ncbi.nlm.nih.gov/biosample/17172762	ITA388-258	ITA388	Arsilico	40375	ARSILICO	NOIR		ITA388	ITA	Lazio
SAMN17172768	https://www.ncbi.nlm.nih.gov/biosample/17172768	ITA388-292	ITA388	Balzamino	948	BALZAMINO	NOIR		ITA388	ITA	Emilia Romagna
SAMN17172770	https://www.ncbi.nlm.nih.gov/biosample/17172770	ITA388-297	ITA388	Barbera	974	BARBERA NERA	NOIR	ITALY	ITA388	ITA	Piemonte
SAMN17172773	https://www.ncbi.nlm.nih.gov/biosample/17172773	ITA388-R#910	ITA388	Bellone	1114	BELLONE	BLANC	ITALY	ITA388	ITA	Lazio
SAMN17172774	https://www.ncbi.nlm.nih.gov/biosample/17172774	ITA388-346	ITA388	Bertille Seyve 1808	1243	BERTILLE SEYVE 1808	NOIR	FRANCE	ITA388	FRA
SAMN17172777	https://www.ncbi.nlm.nih.gov/biosample/17172777	ITA388-366	ITA388	Bianchetta trevigiana	1329	BIANCHETTA TREVIGIANA	BLANC	ITALY	ITA388	ITA	Veneto	Treviso
SAMN17172779	https://www.ncbi.nlm.nih.gov/biosample/17172779	ITA388-378	ITA388	Biancuzzo	24976	BIANCUZZO	BLANC	ITALY	ITA388	ITA	Lazio
SAMN17172780	https://www.ncbi.nlm.nih.gov/biosample/17172780	ITA388-381	ITA388	Bigolona	40456	BIGOLONA	BLANC	ITALY	ITA388	ITA	Veneto	Verona
SAMN17172783	https://www.ncbi.nlm.nih.gov/biosample/17172783	ITA388-R#919	ITA388	Bombino bianco	1533	BOMBINO BIANCO	BLANC	ITALY	ITA388	ITA
SAMN17172789	https://www.ncbi.nlm.nih.gov/biosample/17172789	ITA388-3229	ITA388	Boschera	1576	BOSCHIERA	BLANC		ITA388	ITA	Veneto	Treviso
SAMN17172791	https://www.ncbi.nlm.nih.gov/biosample/17172791	ITA388-R#929	ITA388	Brachetto	15630	BRACHETTO	NOIR	ITALY	ITA388	ITA	Piemonte
SAMN17172792	https://www.ncbi.nlm.nih.gov/biosample/17172792	ITA388-R#434	ITA388	Brambana	1663	BRAMBANA	NOIR	ITALY	ITA388	ITA	Friuli Venezia Giulia
SAMN17172795	https://www.ncbi.nlm.nih.gov/biosample/17172795	ITA388-461	ITA388	Burdin 7419	1887	BURDIN 7419	BLANC	FRANCE	ITA388	FRA
SAMN17172796	https://www.ncbi.nlm.nih.gov/biosample/17172796	ITA388-466	ITA388	Bussanello	1914	BUSSANELLO	BLANC	ITALY	ITA388	ITA	Piemonte
SAMN17172797	https://www.ncbi.nlm.nih.gov/biosample/17172797	ITA388-R#932	ITA388	Cabernet franc	1927	CABERNET FRANC	NOIR	FRANCE	ITA388	FRA
SAMN17172798	https://www.ncbi.nlm.nih.gov/biosample/17172798	ITA388-R#933	ITA388	Cabernet sauvignon	1929	CABERNET SAUVIGNON	NOIR	FRANCE	ITA388	FRA
SAMN17172799	https://www.ncbi.nlm.nih.gov/biosample/17172799	ITA388-520	ITA388	Cabrusina	40469	CABRUSINA	NOIR		ITA388	ITA	Veneto	Verona
SAMN17172803	https://www.ncbi.nlm.nih.gov/biosample/17172803	ITA388-R#939	ITA388	Canaiolo nero	2037	CANAIOLO NERO	NOIR	ITALY	ITA388	ITA	Toscana
SAMN17172805	https://www.ncbi.nlm.nih.gov/biosample/17172805	ITA388-567	ITA388	Cannonau (Garnacha tinta)	4461	GARNACHA TINTA	NOIR	SPAIN	ITA388	ESP	Sardegna
SAMN17172806	https://www.ncbi.nlm.nih.gov/biosample/17172806	ITA388-574	ITA388	Capretta	40479	CAPRETTA	BLANC	ITALY	ITA388	ITA	Lazio
SAMN17172809	https://www.ncbi.nlm.nih.gov/biosample/17172809	ITA388-R#946	ITA388	Carmenère	2109	CARMENERE	NOIR	FRANCE	ITA388	FRA
SAMN17172810	https://www.ncbi.nlm.nih.gov/biosample/17172810	ITA388-R#947	ITA388	Carricante	2126	CARRICANTE	BLANC	ITALY	ITA388	ITA
SAMN17172811	https://www.ncbi.nlm.nih.gov/biosample/17172811	ITA388-R#952	ITA388	Catarratto bianco comune	2341	CATARRATTO BIANCO COMUNE	BLANC	ITALY	ITA388	ITA	Sicilia
SAMN17172812	https://www.ncbi.nlm.nih.gov/biosample/17172812	ITA388-2012-6	ITA388	Cavrara	24556	CAVRARA	NOIR	ITALY	ITA388	ITA	Veneto
SAMN17172815	https://www.ncbi.nlm.nih.gov/biosample/17172815	ITA388-R#403	ITA388	Cesanese d'Affile	2399	CESANESE D'AFFILE	NOIR	ITALY	ITA388	ITA	Lazio
SAMN17172816	https://www.ncbi.nlm.nih.gov/biosample/17172816	NA	ITA388	Chardonnay	2455	CHARDONNAY BLANC	BLANC	FRANCE	ITA388	FRA
SAMN17172833	https://www.ncbi.nlm.nih.gov/biosample/17172833	ITA388-685	ITA388	Chasselas (Chasselas blanc)	2473	CHASSELAS BLANC	BLANC		ITA388
SAMN17172837	https://www.ncbi.nlm.nih.gov/biosample/17172837	ITA388-703	ITA388	Chasselas (Chasselas violet)	2501	CHASSELAS VIOLET	ROSE	SWITZERLAND	ITA388
SAMN17172991	https://www.ncbi.nlm.nih.gov/biosample/17172991	ITA388-779	ITA388	Pedro Ximenez (Corinto bianco)	9080	PEDRO XIMENEZ	BLANC	SPAIN	ITA388	ESP
SAMN17172926	https://www.ncbi.nlm.nih.gov/biosample/17172926	ITA388-R#729	ITA388	Korinthiaki (Corinto nero)	6410	KORINTHIAKI	NOIR	GREECE	ITA388	GRC
SAMN17172851	https://www.ncbi.nlm.nih.gov/biosample/17172851	ITA388-R#969	ITA388	Cortese	2856	CORTESE	BLANC	ITALY	ITA388	ITA	Lombardia
SAMN17172852	https://www.ncbi.nlm.nih.gov/biosample/17172852	ITA388-796	ITA388	Corvina	2863	CORVINA VERONESE	NOIR	ITALY	ITA388	ITA	Veneto	Verona
SAMN17172857	https://www.ncbi.nlm.nih.gov/biosample/17172857	ITA388-R#450	ITA388	Cuneute	3293	CUNEUTE	NOIR	ITALY	ITA388	ITA	Friuli Venezia Giulia
SAMN17172858	https://www.ncbi.nlm.nih.gov/biosample/17172858	ITA388-R#976	ITA388	Dindarella	3579	DINDARELLA	NOIR	ITALY	ITA388	ITA	Veneto	Verona
SAMN17172860	https://www.ncbi.nlm.nih.gov/biosample/17172860	ITA388-866	ITA388	Dolcetto	3626	DOLCETTO	NOIR	ITALY	ITA388	ITA	Piemonte
SAMN17172862	https://www.ncbi.nlm.nih.gov/biosample/17172862	ITA388-870	ITA388	Dorona di Venezia	3664	DORONA VENEZIANA	BLANC	ITALY	ITA388	ITA	Veneto
SAMN17172868	https://www.ncbi.nlm.nih.gov/biosample/17172868	ITA388-922	ITA388	Falanghina (Campi Flegrei)	4049	FALANGHINA FLEGREA	BLANC	ITALY	ITA388	ITA	Campania	Avellino
SAMN17172871	https://www.ncbi.nlm.nih.gov/biosample/17172871	ITA388-944	ITA388	Fiano	4124	FIANO	BLANC	ITALY	ITA388	ITA	Campania	Avellino
SAMN17172879	https://www.ncbi.nlm.nih.gov/biosample/17172879	ITA388-1004	ITA388	Fubiano	4275	FUBIANO	BLANC	ITALY	ITA388	ITA	Piemonte
SAMN17172875	https://www.ncbi.nlm.nih.gov/biosample/17172875	ITA388-965	ITA388	Forsellina	4194	FORSELLINA	NOIR	ITALY	ITA388
SAMN17172880	https://www.ncbi.nlm.nih.gov/biosample/17172880	ITA388-1008	ITA388	Fumin	4290	FUMIN	NOIR	ITALY	ITA388	ITA	Valle d'Aosta
SAMN17172882	https://www.ncbi.nlm.nih.gov/biosample/17172882	ITA388-1012	ITA388	Gabba volpe	40519	GABBA VOLPE	BLANC		ITA388	ITA	Lazio
SAMN17172884	https://www.ncbi.nlm.nih.gov/biosample/17172884	ITA388-1028	ITA388	Galibert treblanc	4350	GALIBERT TREBLANC	BLANC	FRANCE	ITA388	FRA
SAMN17172886	https://www.ncbi.nlm.nih.gov/biosample/17172886	ITA388-1047	ITA388	Gambugliana	40520	GAMBUGLIANA	BLANC		ITA388	ITA	Veneto	Vicenza
SAMN17172887	https://www.ncbi.nlm.nih.gov/biosample/17172887	ITA388-R#619	ITA388	Garganega	4419	GARGANEGA	BLANC	ITALY	ITA388	ITA	Veneto	Verona
SAMN17172888	https://www.ncbi.nlm.nih.gov/biosample/17172888	ITA388-1059	ITA388	Garofana	4466	GAROFANA	NOIR	ITALY	ITA388	ITA	Toscana
SAMN17172890	https://www.ncbi.nlm.nih.gov/biosample/17172890	ITA388-R#455	ITA388	Glera	9741	GLERA	BLANC	ITALY	ITA388	ITA	Veneto	Treviso
SAMN17172891	https://www.ncbi.nlm.nih.gov/biosample/17172891	NA	ITA388	Glera	9741	GLERA	BLANC	ITALY	ITA388	ITA	Veneto	Padova
SAMN17172907	https://www.ncbi.nlm.nih.gov/biosample/17172907	NA	ITA388	Glera (Prosecco 34)	9741	GLERA	BLANC	ITALY	ITA388	ITA	Veneto
SAMN17173080	https://www.ncbi.nlm.nih.gov/biosample/17173080	NA	ITA388	Glera (Prosecco 38)	9741	GLERA	BLANC	ITALY	ITA388	ITA	Veneto	Treviso
SAMN17172910	https://www.ncbi.nlm.nih.gov/biosample/17172910	ITA388-1109	ITA388	Grechetto (di Orvieto)	4966	GRECHETTO BIANCO	BLANC	ITALY	ITA388	ITA	Umbria
SAMN17173253	https://www.ncbi.nlm.nih.gov/biosample/17173253	ITA429-09	ITA429-ITA430	Greco bianco (Guardavalle)	5096	GUARDAVALLE	BLANC	ITALY		ITA	Calabria	Bianco (Reggio Calabria)
SAMN17172911	https://www.ncbi.nlm.nih.gov/biosample/17172911	ITA388-1115	ITA388	Greco (di Tufo)	4970	GRECO BIANCO DI TUFO	BLANC	ITALY	ITA388	ITA	Campania	Avellino
SAMN17172913	https://www.ncbi.nlm.nih.gov/biosample/17172913	ITA388-1136	ITA388	Grignolino	5019	GRIGNOLINO	NOIR	ITALY	ITA388	ITA	Piemonte
SAMN17172915	https://www.ncbi.nlm.nih.gov/biosample/17172915	ITA388-1146	ITA388	Groppello di Mocasina	5076	GROPPELLO DI MOCASINA	NOIR	ITALY	ITA388	ITA	Lombardia
SAMN17172919	https://www.ncbi.nlm.nih.gov/biosample/17172919	ITA388-1230	ITA388	Incrocio Bruni 624	1758	BRUNI 624	BLANC	ITALY	ITA388	ITA
SAMN17172923	https://www.ncbi.nlm.nih.gov/biosample/17172923	ITA388-R#1030	ITA388	Invernenga	5536	INVERNENGA	BLANC	ITALY	ITA388	ITA	Lombardia
SAMN17172924	https://www.ncbi.nlm.nih.gov/biosample/17172924	ITA388-1561	ITA388	Italica	5584	ITALICA	BLANC	ITALY	ITA388	ITA	Veneto	Treviso
SAMN17172925	https://www.ncbi.nlm.nih.gov/biosample/17172925	ITA388-1576	ITA388	Kerner	6123	KERNER	BLANC	GERMANY	ITA388	DEU	Trentino Alto-Adige
SAMN17172927	https://www.ncbi.nlm.nih.gov/biosample/17172927	ITA388-1613	ITA388	Lagrein	6666	LAGREIN	NOIR	ITALY	ITA388	ITA	Trentino
SAMN17172932	https://www.ncbi.nlm.nih.gov/biosample/17172932	ITA388-R#1039	ITA388	Lambrusco Grasparossa	6692	LAMBRUSCO GRASPAROSSA	NOIR	ITALY	ITA388	ITA	Emilia Romagna
SAMN17173243	https://www.ncbi.nlm.nih.gov/biosample/17173243	ITA421-LAMBGRASP	ITA421	Lambrusco grasparossa	6692	LAMBRUSCO GRASPAROSSA	NOIR	ITALY	IIS ZANELLI	ITA	Emilia Romagna	Reggio Emilia
SAMN17172937	https://www.ncbi.nlm.nih.gov/biosample/17172937	ITA388-R#1051	ITA388	Malbech (Cot)	2889	COT	NOIR	FRANCE	ITA388	FRA
SAMN17172939	https://www.ncbi.nlm.nih.gov/biosample/17172939	ITA388-R#1052	ITA388	Malbo gentile	398	MALBO GENTILE	NOIR	ITALY	ITA388	ITA	Emilia Romagna
SAMN17172942	https://www.ncbi.nlm.nih.gov/biosample/17172942	ITA388-R#1057	ITA388	Malvasia bianca lunga	7262	MALVASIA BIANCA LUNGA	BLANC	ITALY	ITA388	ITA
SAMN17172944	https://www.ncbi.nlm.nih.gov/biosample/17172944	ITA388-R#1059	ITA388	Malvasia di Candia aromatica	15676	MALVASIA DI CANDIA AROMATICA	BLANC	ITALY	ITA388	ITA
SAMN17172945	https://www.ncbi.nlm.nih.gov/biosample/17172945	ITA388-R#1069	ITA388	Malvasia di Candia aromatica (Malvasia rosa)	15676	MALVASIA DI CANDIA AROMATICA	BLANC	ITALY	ITA388	ITA	Emilia romagna
SAMN17172949	https://www.ncbi.nlm.nih.gov/biosample/17172949	ITA388-1069	ITA388	Malvasia nera di Bolzano	22902	MALVASIA NERA DI BOLZANO	NOIR	ITALY	ITA388	ITA
SAMN17172951	https://www.ncbi.nlm.nih.gov/biosample/17172951	ITA388-R#1071	ITA388	Manzoni bianco	7360	MANZONI BIANCO	BLANC	ITALY	ITA388	ITA	Veneto	Treviso
SAMN17172956	https://www.ncbi.nlm.nih.gov/biosample/17172956	ITA388-R#1076	ITA388	Marzemina bianca	16944	MARZEMINA BIANCA	BLANC	ITALY	ITA388	ITA	Veneto	Treviso
SAMN17172959	https://www.ncbi.nlm.nih.gov/biosample/17172959	ITA388-1763	ITA388	Maturano	23347	MATURANO BIANCO	BLANC	ITALY	ITA388	ITA	Lazio
SAMN17172960	https://www.ncbi.nlm.nih.gov/biosample/17172960	ITA388-R#1081	ITA388	Merlot	7657	MERLOT NOIR	NOIR	FRANCE	ITA388	FRA
SAMN17173001	https://www.ncbi.nlm.nih.gov/biosample/17173001	ITA388-1811	ITA388	Pinot meunier (Meunier)	9278	PINOT MEUNIER	NOIR	FRANCE	ITA388	FRA
SAMN17172963	https://www.ncbi.nlm.nih.gov/biosample/17172963	ITA388-1843	ITA388	Montepulciano	7949	MONTEPULCIANO	NOIR	ITALY	ITA388	ITA	Abruzzo
SAMN17172964	https://www.ncbi.nlm.nih.gov/biosample/17172964	ITA388-1850	ITA388	Montonico bianco	7960	MONTONICO BIANCO	BLANC	ITALY	ITA388	ITA	Puglia
SAMN17172965	https://www.ncbi.nlm.nih.gov/biosample/17172965	ITA388-R#1090	ITA388	Moscatello selvatico	8043	MOSCATELLO SELVATICO	BLANC	ITALY	ITA388	ITA
SAMN17172966	https://www.ncbi.nlm.nih.gov/biosample/17172966	ITA388-R#1091	ITA388	Moscato bianco	8193	MUSCAT A PETITS GRAINS BLANCS	BLANC	GREECE	ITA388	GRC	Piemonte
SAMN17172975	https://www.ncbi.nlm.nih.gov/biosample/17172975	ITA388-R#1100	ITA388	Nasco	8354	NASCO	BLANC	ITALY	ITA388	ITA	Sardegna
SAMN17172978	https://www.ncbi.nlm.nih.gov/biosample/17172978	ITA388-R#1105	ITA388	Negro amaro	8456	NEGRO AMARO	NOIR	ITALY	ITA388	ITA
SAMN17173247	https://www.ncbi.nlm.nih.gov/biosample/17173247	ITA430-88/1	ITA429-ITA430	Calabrese (Nero d'Avola)	1986	CALABRESE	NOIR	ITALY	Regione Sicilia - Biesina -Marsala	ITA	Sicilia	Poggioreale (Trapani)
SAMN17172877	https://www.ncbi.nlm.nih.gov/biosample/17172877	ITA388-2015	ITA388	Fredonia (Niagara)	4233	FREDONIA	NOIR	USA	ITA388
SAMN17172980	https://www.ncbi.nlm.nih.gov/biosample/17172980	ITA388-2019	ITA388	Nieddu mannu	8546	NIEDDU MANNU	NOIR	ITALY	ITA388	ITA	Sardegna
SAMN17172981	https://www.ncbi.nlm.nih.gov/biosample/17172981	ITA388-R#1118	ITA388	Nosiola	8606	NOSIOLA	BLANC	ITALY	ITA388	ITA	Trentino Alto-Adige
SAMN17172983	https://www.ncbi.nlm.nih.gov/biosample/17172983	ITA388-2012-21	ITA388	Orpicchio	23028	ORPICCHIO	BLANC	ITALY	ITA388	ITA	Toscana	Arezzo
SAMN17172986	https://www.ncbi.nlm.nih.gov/biosample/17172986	ITA388-2106	ITA388	Passau	8965	PASSAU	NOIR	ITALY	ITA388	ITA	Piemonte
SAMN17172784	https://www.ncbi.nlm.nih.gov/biosample/17172784	ITA388-2108	ITA388	Bombino bianco (Passerina)	26004	PASSERINA	BLANC	ITALY	ITA388	ITA
SAMN17172988	https://www.ncbi.nlm.nih.gov/biosample/17172988	ITA388-R#1131	ITA388	Pavana	9057	PAVANA	NOIR	ITALY	ITA388	ITA	Trentino Alto-Adige
SAMN17172990	https://www.ncbi.nlm.nih.gov/biosample/17172990	ITA388-2123	ITA388	Pecorino	9072	PECORINO	BLANC	ITALY	ITA388	ITA
SAMN17172993	https://www.ncbi.nlm.nih.gov/biosample/17172993	ITA388-2012-24	ITA388	Pelagos	24951	PELAGOS	NOIR	ITALY	ITA388	ITA	Emilia romagna
SAMN17172995	https://www.ncbi.nlm.nih.gov/biosample/17172995	ITA388-2153	ITA388	Petit rouge	9200	PETIT ROUGE	NOIR	ITALY	ITA388	ITA	Valle d'Aosta
SAMN17172998	https://www.ncbi.nlm.nih.gov/biosample/17172998	ITA388-2165	ITA388	Picolit	9236	PICOLIT	BLANC	ITALY	ITA388	ITA	Friuli Venezia Giulia
SAMN17172999	https://www.ncbi.nlm.nih.gov/biosample/17172999	ITA388-R#1148	ITA388	Pignoletto	9254	PIGNOLETTO	BLANC	ITALY	ITA388	ITA	Emilia Romagna
SAMN17173002	https://www.ncbi.nlm.nih.gov/biosample/17173002	ITA388-R#1151	ITA388	Pinot blanc	9272	PINOT BLANC	BLANC	FRANCE	ITA388	FRA
SAMN17173003	https://www.ncbi.nlm.nih.gov/biosample/17173003	ITA388-2202	ITA388	Pinot gris	9275	PINOT GRIS	GRIS	FRANCE	ITA388	FRA
SAMN17173004	https://www.ncbi.nlm.nih.gov/biosample/17173004	ITA388-2216	ITA388	Pinot noir	9279	PINOT NOIR	NOIR	FRANCE	ITA388	FRA
SAMN17173006	https://www.ncbi.nlm.nih.gov/biosample/17173006	ITA388-2292	ITA388	Primitivo	9703	PRIMITIVO	NOIR	BALKAN	ITA388	HRV
SAMN17173007	https://www.ncbi.nlm.nih.gov/biosample/17173007	ITA388-3725	ITA388	Raboso Piave	9864	RABOSO PIAVE	NOIR	ITALY	ITA388	ITA	Veneto
SAMN17173011	https://www.ncbi.nlm.nih.gov/biosample/17173011	ITA388-R#1171	ITA388	Refosco dal peduncolo rosso	9987	REFOSCO DAL PEDUNCOLO ROSSO	NOIR	ITALY	ITA388	ITA	Friuli Venezia Giulia
SAMN17173013	https://www.ncbi.nlm.nih.gov/biosample/17173013	ITA388-R#1174	ITA388	Ribolla gialla	10054	RIBOLLA GIALLA	BLANC	ITALY	ITA388	ITA	Friuli Venezia Giulia
SAMN17173015	https://www.ncbi.nlm.nih.gov/biosample/17173015	ITA388-2444	ITA388	Riesling italico	13217	WELSCHRIESLING	BLANC	ITALY	ITA388	ITA
SAMN17173152	https://www.ncbi.nlm.nih.gov/biosample/17173152	ITA360-001	ITA360-ITA424	Schiava (Rossara)	10825	SCHIAVA LOMBARDA	NOIR	ITALY	ITA360-Grinzane Cavour	ITA	Piemonte	Gattinara (Vercelli)
SAMN17173017	https://www.ncbi.nlm.nih.gov/biosample/17173017	ITA388-R#1180	ITA388	Rossese (Tibourin)	12434	TIBOUREN	NOIR	FRANCE	ITA388	ITA	Piemonte
SAMN17173018	https://www.ncbi.nlm.nih.gov/biosample/17173018	ITA388-2012-27	ITA388	Ruggine	23035	RUGGINE	BLANC	ITALY	ITA388	ITA	Emilia Romagna
SAMN17173019	https://www.ncbi.nlm.nih.gov/biosample/17173019	ITA388-2012-28	ITA388	Ruzzese	22772	RUZZESE	BLANC	ITALY	ITA388	ITA	Liguria
SAMN17173022	https://www.ncbi.nlm.nih.gov/biosample/17173022	ITA388-2586	ITA388	Sangiovese	10680	SANGIOVESE	NOIR	ITALY	ITA388	ITA	Toscana
		NA		Sangiovese Mazzei 34		SANGIOVESE	NOIR	ITALY	Az, Mazzei	ITA	Toscana	Firenze
SAMN17173153	https://www.ncbi.nlm.nih.gov/biosample/17173153	ITA360-538	ITA360-ITA424	Scimiscià (Scarsafoglia)	4766	GENOVESE	BLANC	ITALY	ITA360-Grinzane Cavour	ITA	Liguria	Ne (Genova)
SAMN17173026	https://www.ncbi.nlm.nih.gov/biosample/17173026	ITA388-R#1196	ITA388	Schiava gentile	10821	SCHIAVA GENTILE	NOIR	ITALY	ITA388	ITA	Trentino Alto-Adige
SAMN17173028	https://www.ncbi.nlm.nih.gov/biosample/17173028	ITA388-R#1199	ITA388	Schioppettino	10830	SCHIOPPETTINO	NOIR	ITALY	ITA388	ITA	Friuli Venezia Giulia
SAMN17173030	https://www.ncbi.nlm.nih.gov/biosample/17173030	ITA388-2693	ITA388	Seibel 19881	11461	SEIBEL 19881	NOIR	FRANCE	ITA388	FRA
SAMN17173034	https://www.ncbi.nlm.nih.gov/biosample/17173034	ITA388-2732	ITA388	Seyve Villard 12-390	11592	SEYVE VILLARD 12- 390	NOIR	FRANCE	ITA388	FRA
SAMN17173038	https://www.ncbi.nlm.nih.gov/biosample/17173038	ITA388-2765	ITA388	Sirio	11832	SIRIO	BLANC	ITALY	ITA388	ITA	Piemonte
SAMN17173046	https://www.ncbi.nlm.nih.gov/biosample/17173046	ITA388-R#1218	ITA388	Terrano	12374	TERRANO	NOIR	ITALY	ITA388	ITA	Friuli Venezia Giulia
SAMN17173050	https://www.ncbi.nlm.nih.gov/biosample/17173050	ITA388-2885	ITA388	Tocai friulano (Sauvignonasse)	12543	FRIULANO	BLANC	ITALY	ITA388	ITA	Friuli Venezia Giulia
SAMN17173052	https://www.ncbi.nlm.nih.gov/biosample/17173052	ITA388-2012-31	ITA388	Trebbianina	23038	TREBBIANINA	BLANC	ITALY	ITA388	ITA
SAMN17173085	https://www.ncbi.nlm.nih.gov/biosample/17173085	ITA388-3243	ITA388	Trebbiano toscano	12628	TREBBIANO TOSCANO	BLANC	ITALY	ITA388	ITA	Toscana
SAMN17173055	https://www.ncbi.nlm.nih.gov/biosample/17173055	ITA388-2954	ITA388	Trevisana nera	12642	TREVISANA NERA	NOIR	ITALY	ITA388	ITA	Veneto
SAMN17173056	https://www.ncbi.nlm.nih.gov/biosample/17173056	ITA388-2012-32	ITA388	Turchetta	23214	TURCHETTA	NOIR		ITA388	ITA	Veneto
SAMN17173057	https://www.ncbi.nlm.nih.gov/biosample/17173057	ITA388-R#1237	ITA388	Uva di Troia	12819	UVA DI TROIA	NOIR	ITALY	ITA388	ITA	Puglia
SAMN17173059	https://www.ncbi.nlm.nih.gov/biosample/17173059	ITA388-3034	ITA388	Vega	12926	VEGA	BLANC	ITALY	ITA388	ITA	Piemonte
SAMN17173060	https://www.ncbi.nlm.nih.gov/biosample/17173060	ITA388-R#1244	ITA388	Veltliner gruener	12930	VELTLINER GRUEN	BLANC	ITALY	ITA388	AUT	Trentino Alto-Adige	Bolzano
SAMN17173067	https://www.ncbi.nlm.nih.gov/biosample/17173067	ITA388-3098	ITA388	Vermentino	12989	VERMENTINO	BLANC	ITALY	ITA388	ITA	Sardegna
SAMN17173068	https://www.ncbi.nlm.nih.gov/biosample/17173068	ITA388-3108	ITA388	Vernaccia di Oristano (Spergola)	12997	VERNACCIA DI ORISTANO	BLANC	ITALY	ITA388	ITA	Sardegna
SAMN17173069	https://www.ncbi.nlm.nih.gov/biosample/17173069	ITA388-3111	ITA388	Vernaccia di San Gimignano	12998	VERNACCIA DI SAN GIMIGNANO	BLANC	ITALY	ITA388	ITA	Toscana
SAMN17173072	https://www.ncbi.nlm.nih.gov/biosample/17173072	ITA388-3199	ITA388	Vitouska	24412	VITOVSKA	BLANC	SLOVENIA	ITA388	ITA	Friuli Venezia Giulia
